# Supplementary material for: Teleworking to Support Accommodation, Inclusion, and Health of Aging Workers: Protocol for a Study to Design, Validate, and Test a Reflective Application Guide
Source: JMIR Res Protoc. 2023 May 25;12:e46114. doi: 10.2196/46114 (PMC10251228; doi:10.2196/46114)
Supplement: Multimedia Appendix 1 [file resprot_v12i1e46114_app1.xlsx]

## Sheet: Évaluateur #1
Projets pilotes RQRV 09/2022-2023
GRILLE D’ÉVALUATION - Lecours A.
GRILLE D’ÉVALUATION – PROJETS PILOTES		Notes accordées	Commentaires pour justifier la note
Force de l’équipe	Nb membres primaires*	15
/15	Nb membres secondaires*
	Nb de disciplines
	Participation inter-axe
	Financement partagé**
	Collaborateurs externes***
	Étudiants aux cycles supérieurs****
Pertinence du projet	Innovation par rapport à l’état des connaissances	24	Cette étude exploratoire est tout à fait justifiée et pertinente dans un contexte où le télétravail est de plus en plus courant
/25	Originalité
	Lien avec la programmation et livrables du RT 2017-2021
	Lien avec les priorités et programmation du RQRV 2017-20121
	Avancement dans le domaine du vieillissement au profit des personnes âgées
Qualité scientifique	Pertinence de la revue de littérature et des assises conceptuelles	28	Les objectifs sont clairs et la méthodologie adéquate cependant l'échéancier proposé semble très optimiste Une année devrait permettre la partie exploratoire de l'étude, l'analyse des résultats et la conception du guide mais il semble vraiment difficile d'aller plus loin en un an
/35	Clarté des objectifs et hypothèses
	Qualité des méthodologies en cohérence avec les objectifs et hypothèses
	Qualité des méthodes d’analyses (cohérence avec les objectifs et la collecte de données)
	Faisabilité (échéancier réaliste, ressources disponibles, complémentarité de l’expertise ou de l’expérience de l’équipe, obstacles anticipés et stratégies pour y pallier)
	Pertinence du budget demandé
Retombées à court et moyen termes (effet levier)	Demandes de subvention (Identifier clairement l’organisme et dates)	23
/25	Articles scientifiques (Identifier la revue potentielle et dates)
	Communications (Identifier le congrès/colloque/atelier et dates)
	Transfert de connaissance (Stratégies adaptées et diversifiées)
	Développement de partenariats porteurs
Total sur 100		90
NB : Dans certains projets de recherche fondamentale, l’ensemble des critères ci-dessus ne peut s’appliquer, les évaluateurs doivent donc en tenir compte dans leur évaluation en indiquant NA à ces sous-critères.
*	Le rôle de chacun doit être significatif et clairement décrit
**	Inter-axe ou autre contribution
***	Le rôle des partenaires doit être clairement décrit
****	Les étudiants peuvent être rémunérés selon les montants décrits au guide des Réseaux du FRQS

## Sheet: Évaluateur #2
Projets pilotes RQRV 09/2022-2023
GRILLE D’ÉVALUATION - Lecours A.
GRILLE D’ÉVALUATION – PROJETS PILOTES		Notes accordées	Commentaires pour justifier la note
Force de l’équipe	Nb membres primaires*	12	Équipe balancée avec expertises complémentaires.
/15	Nb membres secondaires*
	Nb de disciplines
	Participation inter-axe
	Financement partagé**
	Collaborateurs externes***
	Étudiants aux cycles supérieurs****
Pertinence du projet	Innovation par rapport à l’état des connaissances	22	Projet innovant sur problématique nouvelle non aborrdée. Approche originale bien encrée. For llien avec progarmmation
/25	Originalité
	Lien avec la programmation et livrables du RT 2017-2021
	Lien avec les priorités et programmation du RQRV 2017-20121
	Avancement dans le domaine du vieillissement au profit des personnes âgées
Qualité scientifique	Pertinence de la revue de littérature et des assises conceptuelles	30	Très bonne faisabilité du projet. Projet bien articulé au niveau méthodologique avec des objectifs clairs et des méthodes rigoureuses. Budget Ok
/35	Clarté des objectifs et hypothèses
	Qualité des méthodologies en cohérence avec les objectifs et hypothèses
	Qualité des méthodes d’analyses (cohérence avec les objectifs et la collecte de données)
	Faisabilité (échéancier réaliste, ressources disponibles, complémentarité de l’expertise ou de l’expérience de l’équipe, obstacles anticipés et stratégies pour y pallier)
	Pertinence du budget demandé
Retombées à court et moyen termes (effet levier)	Demandes de subvention (Identifier clairement l’organisme et dates)	21	Retombées intéressantes au niveau du guide qui sera produit et diffusé.
/25	Articles scientifiques (Identifier la revue potentielle et dates)
	Communications (Identifier le congrès/colloque/atelier et dates)
	Transfert de connaissance (Stratégies adaptées et diversifiées)
	Développement de partenariats porteurs
Total sur 100		85
NB : Dans certains projets de recherche fondamentale, l’ensemble des critères ci-dessus ne peut s’appliquer, les évaluateurs doivent donc en tenir compte dans leur évaluation en indiquant NA à ces sous-critères.
*	Le rôle de chacun doit être significatif et clairement décrit
**	Inter-axe ou autre contribution
***	Le rôle des partenaires doit être clairement décrit
****	Les étudiants peuvent être rémunérés selon les montants décrits au guide des Réseaux du FRQS
